# Supplementary material for: CO2 exposure at pressure impacts metabolism and stress responses in the model sulfate-reducing bacterium Desulfovibrio vulgaris strain Hildenborough
Source: Front Microbiol. 2014 Sep 25;5:507. doi: 10.3389/fmicb.2014.00507 (PMC4174866; doi:10.3389/fmicb.2014.00507)
Supplement: Supplementary file 1 [file DataSheet1.XLSX]

## Sheet: 25 v atm
Gene Symbol	p (Corr)	direction of reg (25 vs atm)	Entrez ID	Description	Locus ID
DVU1794	0.0394914	up	2793320	hypothetical protein;	DVU1794
DVU0058	0.0446473	up	2793370	RND family efflux transporter MFP subunit;identified by similarity to OMNI:CC1787; match to protein family HMM TIGR01730	DVU0058
DVU0059	0.0202272	up	2793371	AcrB/AcrD/AcrF family protein;identified by match to protein family HMM PF00873	DVU0059
DVU2174	0.0473322	down	2793399	hypothetical protein;	DVU2174
DVU1147	0.0439966	down	2793430	alginate o-acetyltransferase AlgI;identified by similarity to GP:1245347; match to protein family HMM PF03062	DVU1147
cheA-3	0.0202272	up	2793449	chemotaxis protein CheA;identified by similarity to SP:P29072; match to protein family HMM PF01584; match to protein family HMM PF01627; match to protein family HMM PF02518; match to protein family HMM PF02895	DVU2072
DVU1962	0.0439966	up	2793475	methyl-accepting chemotaxis protein;identified by match to protein family HMM PF00015; match to protein family HMM PF00672	DVU1962
DVU1964	0.0465883	up	2793477	Rrf2 family transcriptional regulator;identified by similarity to SP:P33395; match to protein family HMM PF02082; match to protein family HMM TIGR00738	DVU1964
DVU0599	0.0103099	up	2793527	carbon starvation protein A;identified by match to protein family HMM PF02554	DVU0599
DVU1265	0.0446473	up	2793585	hypothetical protein;	DVU1265
DVU0721	0.0394914	down	2793620	sensory box histidine kinase;identified by match to protein family HMM PF00512; match to protein family HMM PF00785; match to protein family HMM PF00989; match to protein family HMM PF02518; match to protein family HMM TIGR00229	DVU0721
DVU0690	0.0394914	down	2793630	hypothetical protein;identified by similarity to GP:28809584	DVU0690
DVU1857	0.0473322	up	2793639	methyl-accepting chemotaxis protein;identified by similarity to SP:P39216; match to protein family HMM PF00015; match to protein family HMM PF00672; match to protein family HMM PF02743	DVU1857
ugd	0.0412479	up	2793680	UDP-glucose 6-dehydrogenase;identified by similarity to SP:O54068; match to protein family HMM PF00984; match to protein family HMM PF03720; match to protein family HMM PF03721	DVU1907
DVU2690	0.0465883	up	2793746	hypothetical protein;	DVU2690
DVU2804	0.0394914	up	2793765	metallo-beta-lactamase;identified by match to protein family HMM TIGR01409	DVU2804
DVU2337	0.0394914	down	2793810	M24/M37 family peptidase;identified by match to protein family HMM PF01551	DVU2337
DVU2607	0.0440511	down	2793903	hypothetical protein;	DVU2607
DVU2903	0.0457581	down	2793933	HD domain-containing protein;	DVU2903
glpK	0.0465883	up	2793983	glycerol kinase;identified by similarity to PIR:JE0391; match to protein family HMM PF00370; match to protein family HMM PF02782; match to protein family HMM TIGR01311	DVU3134
DVU2756	0.0394914	up	2794029	radical SAM domain-containing protein;identified by match to protein family HMM PF04055; match to protein family HMM TIGR00423	DVU2756
flgB	0.0394914	up	2794174	flagellar basal body rod protein FlgB;with FlgF and C makes up the proximal portion of the flagellar basal body rod	DVU0316
DVU0851	0.0465883	up	2794180	hypothetical protein;	DVU0851
rpsS	0.0354075	up	2794190	30S ribosomal protein S19;protein S19 forms a complex with S13 that binds strongly to the 16S ribosomal RNA	DVU1307
rplP	0.0284233	up	2794193	50S ribosomal protein L16;located in the peptidyl transferase center and may be involved in peptidyl transferase activity; similar to archaeal L10e	DVU1310
DVU2133	0.0465883	up	2794212	hypothetical protein;	DVU2133
DVU1869	0.0465883	up	2794313	methyl-accepting chemotaxis protein;identified by similarity to SP:P39216; match to protein family HMM PF00015; match to protein family HMM PF00672; match to protein family HMM PF02743; match to protein family HMM TIGR00229	DVU1869
argF	0.0394914	up	2794340	ornithine carbamoyltransferase;catalyzes the formation of L-citrulline from carbamoyl phosphate and L-ornithine in arginine biosynthesis and degradation	DVU1096
DVU_tRNA-Met-1	0.0440511	up	2794439	;	DVU_tRNA-Met-1
infA	0.0446473	down	2794454	translation initiation factor IF-1;stimulates the activities of the other two initiation factors, IF-2 and IF-3	DVU0014
trmE	0.0465883	up	2794457	tRNA modification GTPase TrmE;in Escherichia coli this protein is involved in the biosynthesis of the hypermodified nucleoside 5-methylaminomethyl-2-thiouridine, which is found in the wobble position of some tRNAs and affects ribosomal frameshifting; shows potassium-dependent dimerization and GTP hydrolysis; also involved in regulation of glutamate-dependent acid resistance and activation of gadE	DVU1079
DVU0797	0.0472497	up	2794519	hypothetical protein;identified by similarity to GP:21899254	DVU0797
DVU1442	0.0394914	up	2794569	flagellin FlaG;identified by similarity to GP:2384651	DVU1442
tig	0.0425217	up	2794582	trigger factor;identified by similarity to SP:P80698; match to protein family HMM PF00254; match to protein family HMM PF05697; match to protein family HMM PF05698; match to protein family HMM TIGR00115	DVU1334
DVU0943	0.0354075	up	2794587	hypothetical protein;	DVU0943
rpoA	0.0454411	up	2794624	DNA-directed RNA polymerase subunit alpha;catalyzes the transcription of DNA into RNA using the four ribonucleoside triphosphates as substrates. Dimerization of the alpha subunit is the first step in the sequential assembly of subunits to form the holoenzyme	DVU1329
wcaG	0.0394914	down	2794641	GDP-fucose synthetase;identified by similarity to SP:P32055	DVU0090
DVU1012	0.0479292	up	2794650	hemolysin-type calcium-binding repeat-containing protein;identified by match to protein family HMM PF00092; match to protein family HMM PF00353; match to protein family HMM TIGR01612	DVU1012
DVU1402	0.0394914	up	2794654	LysR family transcriptional regulator;identified by match to protein family HMM PF00126; match to protein family HMM PF03466	DVU1402
DVU0430	0.0394914	up	2794673	ech hydrogenase subunit EchE;identified by similarity to GP:3005971; match to protein family HMM PF00346	DVU0430
DVU0672	0.0354075	down	2794696	hypothetical protein;	DVU0672
DVU0782	0.0465883	down	2794767	hypothetical protein;	DVU0782
DVU0517	0.0354075	up	2794799	M24/M37 family peptidase;identified by similarity to SP:P75942; match to protein family HMM PF01551	DVU0517
DVU1455	0.0465883	up	2794822	hypothetical protein;identified by similarity to OMNI:NTL01CJ00668; match to protein family HMM PF02591	DVU1455
DVU2036	0.0354075	up	2794834	CopG family transcriptinal regulator;identified by match to protein family HMM PF01402	DVU2036
DVU1171	0.0476961	up	2794859	hypothetical protein;	DVU1171
DVU1418	0.0354075	down	2794962	sensory box histidine kinase;identified by match to protein family HMM PF00512; match to protein family HMM PF02518; match to protein family HMM TIGR00229	DVU1418
rrlD	0.0459172	up	2794988	;	#N/A
DVU1244	0.0412479	down	2795025	hypothetical protein;identified by similarity to OMNI:NTL01RS2960; match to protein family HMM PF02470	DVU1244
purF	0.0465883	up	2795036	amidophosphoribosyltransferase;identified by similarity to SP:P00497; match to protein family HMM PF00156; match to protein family HMM PF00310; match to protein family HMM TIGR01134	DVU0161
rrlA	0.0412479	up	2795068	;	#N/A
DVU1388	0.0457581	down	2795129	hypothetical protein;identified by similarity to OMNI:SO1143	DVU1388
DVU0876	0.0412479	down	2795130	metallo-beta-lactamase;identified by match to protein family HMM PF00753	DVU0876
DVU1339	0.0443462	up	2795138	lipoprotein;	DVU1339
DVU0300	0.0446473	down	2795184	radical SAM domain-containing protein;identified by match to protein family HMM PF04055	DVU0300
rplW	0.0254242	up	2795193	50S ribosomal protein L23;binds third domain of 23S rRNA and protein L29; part of exit tunnel	DVU1305
DVU1137	0.0394914	up	2795210	hypothetical protein;	DVU1137
cls	0.0355739	down	2795217	cardiolipin synthetase;identified by similarity to SP:O66043; match to protein family HMM PF00614	DVU0424
DVU0426	0.0446473	down	2795219	chromate transport family protein;identified by similarity to SP:P14285; match to protein family HMM PF02417	DVU0426
DVU2620	0.0456348	down	2795237	hypothetical protein;identified by similarity to OMNI:CC3039	DVU2620
DVU2635	0.0394914	up	2795252	glycosyl transferase family protein;identified by similarity to SP:P25740; match to protein family HMM PF00534	DVU2635
DVU2394	0.0284233	down	2795297	sigma-54 dependent transcriptional regulator/response regulator;identified by match to protein family HMM PF00072; match to protein family HMM PF00158; match to protein family HMM PF02954; match to protein family HMM TIGR01199	DVU2394
ileS	0.0394914	up	2795304	isoleucyl-tRNA synthetase;IleRS; catalyzes the formation of isoleucyl-tRNA(Ile) from isoleucine and tRNA(Ile); since isoleucine and other amino acids such as valine are similar, there are additional editing function in this enzyme; one is involved in hydrolysis of activated valine-AMP and the other is involved in deacylation of mischarged Val-tRNA(Ile); there are two active sites, one for aminoac…	DVU1927
adk	0.0412479	up	2795309	adenylate kinase;essential enzyme that recycles AMP in active cells; converts ATP and AMP to two molecules of ADP	DVU1932
DVU2297	0.0448096	up	2795343	glycine betaine/L-proline ABC transporter substrate-binding protein;identified by match to protein family HMM PF04069	DVU2297
DVU2210	0.0416217	down	2795357	hypothetical protein;identified by match to protein family HMM PF00515; match to protein family HMM PF02624; match to protein family HMM TIGR00702	DVU2210
DVU2295	0.0354075	up	2795449	methyl-accepting chemotaxis protein;identified by similarity to OMNI:VC1289; match to protein family HMM PF00015; match to protein family HMM PF00672	DVU2295
DVU2227	0.0394914	down	2795554	hypothetical protein;	DVU2227
DVU0173	0.0354075	up	2795603	thiosulfate reductase;identified by similarity to SP:P37600; match to protein family HMM PF00384; match to protein family HMM PF01568; match to protein family HMM PF04879	DVU0173
DVU2520	0.0103099	down	2795610	hypothetical protein;	DVU2520
ftsA	0.0355739	down	2795628	cell division protein FtsA;identified by similarity to SP:P06137; match to protein family HMM PF02491; match to protein family HMM TIGR01174	DVU2500
murB	0.0456348	down	2795630	UDP-N-acetylenolpyruvoylglucosamine reductase;identified by match to protein family HMM PF02873; match to protein family HMM TIGR00179	DVU2502
DVU0186	0.0254242	up	2795711	hypothetical protein;identified by similarity to OMNI:AF2126; match to protein family HMM PF02596	DVU0186
rpmI	0.0394914	up	2795722	50S ribosomal protein L35;identified by match to protein family HMM PF01632; match to protein family HMM TIGR00001	DVU2536
DVU2184	0.00244255	down	2795752	DNA-binding protein;identified by match to protein family HMM TIGR01764	DVU2184
hydA	0.0354075	up	2795816	periplasmic [Fe] hydrogenase large subunit;identified by similarity to SP:P07598; match to protein family HMM PF00037; match to protein family HMM PF02906	DVU1769
hydB	0.0439966	up	2795817	periplasmic [Fe] hydrogenase small subunit;identified by similarity to SP:P07603; match to protein family HMM PF02256; match to protein family HMM TIGR01409	DVU1770
DVU3089	0.0465883	down	2795961	hypothetical protein;	DVU3089
cydB	0.0465883	up	2795994	cytochrome d ubiquinol oxidase subunit II;identified by similarity to SP:P94365; match to protein family HMM PF02322; match to protein family HMM TIGR00203	DVU3270
DVU3299	0.0465883	down	2796034	hypothetical protein;identified by match to protein family HMM PF01925	DVU3299
DVU3301	0.0354075	down	2796036	hypothetical protein;	DVU3301
DVU1613	0.0465883	up	2796066	glutamate synthase;unknown function; probable involvement in glutamate synthesis	DVU1613
yfiA	0.0394914	up	2796093	ribosomal subunit interface protein;identified by match to protein family HMM PF02482; match to protein family HMM TIGR00741	DVU1629
DVU1633	0.0284233	down	2796097	PTS system transporter subunit IIB;identified by similarity to SP:P42909; match to protein family HMM PF03830	DVU1633
DVU2371	0.0440511	down	2796104	N-acetylmuramoyl-L-alanine amidase;identified by match to protein family HMM PF01520	DVU2371
DVU2375	0.0416217	down	2796108	lipoprotein releasing system, permease;identified by similarity to SP:P75956; match to protein family HMM PF02687	DVU2375
DVU0095	0.0440511	up	2796175	polyamine ABC transporter periplasmic polyamine-binding protein;identified by similarity to SP:P23861; match to protein family HMM PF01547	DVU0095
DVU0530	0.0446473	up	2796179	response regulator, rrf1 protein;identified by similarity to SP:P33394; match to protein family HMM PF00072	DVU0530
aspB	0.0394914	up	2796221	aspartate aminotransferase;identified by similarity to SP:P23034; match to protein family HMM PF00155	DVU3223
DVU2657	0.0439966	down	2796224	6-pyruvoyl tetrahydrobiopterin synthase;identified by match to protein family HMM PF01242	DVU2657
DVU2960	0.0399366	up	2796274	sigma-54 dependent transcriptional regulator;identified by match to protein family HMM PF00158; match to protein family HMM PF02954; match to protein family HMM TIGR00229; match to protein family HMM TIGR01199	DVU2960
DVU2968	0.0394914	down	2796282	sensor histidine kinase/response regulator;identified by match to protein family HMM PF00072; match to protein family HMM PF00512; match to protein family HMM PF02518	DVU2968
leuA	0.0354075	up	2796295	2-isopropylmalate synthase;catalyzes the formation of 2-isopropylmalate from acetyl-CoA and 2-oxoisovalerate in leucine biosynthesis	DVU2981
DVU2982	0.0354075	up	2796296	3-isopropylmalate dehydratase large subunit;catalyzes the isomerization between 2-isopropylmalate and 3-isopropylmalate in leucine biosynthesis	DVU2982
leuD	0.0394914	up	2796297	3-isopropylmalate dehydratase small subunit;catalyzes the isomerization between 2-isopropylmalate and 3-isopropylmalate in leucine biosynthesis	DVU2983
DVU2984	0.0486644	up	2796298	hypothetical protein;identified by similarity to OMNI:NTL01AA00614; match to protein family HMM PF01937	DVU2984
pspA	0.0394914	up	2796302	phage shock protein A;identified by match to protein family HMM PF04012	DVU2988
DVU3082	0.0485199	up	2796433	methyl-accepting chemotaxis protein;identified by match to protein family HMM PF00015; match to protein family HMM PF00672	DVU3082
DVU3035	0.0354075	up	2796452	methyl-accepting chemotaxis protein;identified by match to protein family HMM PF00015; match to protein family HMM PF00672	DVU3035
DVU1833	0.0473322	up	2796467	phosphoenolpyruvate synthase;identified by match to protein family HMM PF00391; match to protein family HMM PF01326; match to protein family HMM PF02896	DVU1833
lpxA	0.0394914	up	2796526	UDP-N-acetylglucosamine acyltransferase;catalyzes the addition of (R)-3-hydroxytetradecanoyl to the glucosamine disaccharide in lipid A biosynthesis	DVU2367
DVU0397	0.0394914	down	2796539	rare lipoprotein A;identified by similarity to SP:P10100; match to protein family HMM PF03330; match to protein family HMM PF05036; match to protein family HMM TIGR00413	DVU0397
DVU1187	0.0354075	down	2796587	hypothetical protein;	DVU1187
DVU1190	0.0478243	down	2796590	sensory box protein;identified by match to protein family HMM PF00563; match to protein family HMM PF00785; match to protein family HMM PF00989; match to protein family HMM PF00990; match to protein family HMM PF01590; match to protein family HMM TIGR00229; match to protein family HMM TIGR00254	DVU1190
DVU2444	0.0412479	up	2796621	flagellin;identified by similarity to GP:1929918; match to protein family HMM PF00669; match to protein family HMM PF00700	DVU2444
nadA	0.0440511	up	2796637	quinolinate synthetase;3 different subfamilies; catalyzes the formation of quinolinate from iminoaspartate and dihydroxyacetone phosphate	DVU1808
leuS	0.0394914	up	2796653	leucyl-tRNA synthetase;leucine--tRNA ligase; LeuRS; class-I aminoacyl-tRNA synthetase; charges leucine by linking carboxyl group to alpha-phosphate of ATP and then transfers aminoacyl-adenylate to its tRNA; due to the large number of codons that tRNA(Leu) recognizes, the leucyl-tRNA synthetase does not recognize the anticodon loop of the tRNA, but instead recognition is dependent on a conserved d…	DVU1196
DVU1215	0.0465883	down	2796673	PAP2 family protein;identified by match to protein family HMM PF01569	DVU1215
DVU1220	0.0492091	up	2796678	nitroreductase;identified by match to protein family HMM PF00037; match to protein family HMM PF00881	DVU1220
DVU0281	0.0446473	down	2796691	exopolysaccharide biosynthesis protein;identified by match to protein family HMM PF02397	DVU0281
DVU1801	0.0465883	down	2796710	hypothetical protein;	DVU1801

## Sheet: 50 v atm
	units are log2, mean centered
	atm is at pH 6
	This sheet has genes that are regulated at 50 vs atm (pH 6). Values at other bar (25,80) are included to show those levels also, but does not mean that they are or are not regulated at those doses
Gene ID	atm	25	50	80	Direction of reg (80 vs atm)	Entrez ID	Description	Gene Symbol
2794212	-3.19852	2.45438	1.21519	-4.76837e-07	Up	2794212	hypothetical protein;	DVU2133
2795138	-1.33847	2.12765	0	0.864471	Up	2795138	lipoprotein;	DVU1339
2794673	-0.406322	2.02622	0.856359	-0.0501695	Up	2794673	ech hydrogenase subunit EchE;identified by similarity to GP:3005971; match to protein family HMM PF00346	DVU0430
2796302	-3.09066	1.91052	1.96645	-4.76837e-07	Up	2796302	phage shock protein A;identified by match to protein family HMM PF04012	pspA
2796621	-2.08521	1.89805	0.155831	0.0975141	Up	2796621	flagellin;identified by similarity to GP:1929918; match to protein family HMM PF00669; match to protein family HMM PF00700	DVU2444
2794587	-4.95881	1.78293	0	0.345776	Up	2794587	hypothetical protein;	DVU0943
2794650	-1.11021	1.54508	4.76837e-07	0.223742	Up	2794650	hemolysin-type calcium-binding repeat-containing protein;identified by match to protein family HMM PF00092; match to protein family HMM PF00353; match to protein family HMM TIGR01612	DVU1012
2795252	-1.70387	1.44807	-4.76837e-07	0.408202	Up	2795252	glycosyl transferase family protein;identified by similarity to SP:P25740; match to protein family HMM PF00534	DVU2635
2794834	-2.40874	1.3346	0.657979	-4.76837e-07	Up	2794834	CopG family transcriptinal regulator;identified by match to protein family HMM PF01402	DVU2036
2796093	-1.40358	1.25264	0	1.16109	Up	2796093	ribosomal subunit interface protein;identified by match to protein family HMM PF02482; match to protein family HMM TIGR00741	yfiA
2794174	-1.85686	1.23028	0	1.19866	Up	2794174	flagellar basal body rod protein FlgB;with FlgF and C makes up the proximal portion of the flagellar basal body rod	flgB
2795722	-0.836166	1.22233	1.99214	-2.38419e-07	Up	2795722	50S ribosomal protein L35;identified by match to protein family HMM PF01632; match to protein family HMM TIGR00001	rpmI
2795603	-1.68329	1.20502	-2.38419e-07	0.331953	Up	2795603	thiosulfate reductase;identified by similarity to SP:P37600; match to protein family HMM PF00384; match to protein family HMM PF01568; match to protein family HMM PF04879	DVU0173
2796433	-1.40723	1.16622	0	0.509894	Up	2796433	methyl-accepting chemotaxis protein;identified by match to protein family HMM PF00015; match to protein family HMM PF00672	DVU3082
2796274	-1.05018	1.15204	2.38419e-07	0.95273	Up	2796274	sigma-54 dependent transcriptional regulator;identified by match to protein family HMM PF00158; match to protein family HMM PF02954; match to protein family HMM TIGR00229; match to protein family HMM TIGR01199	DVU2960
2793371	-1.00397	1.12616	0	2.04087	Up	2793371	AcrB/AcrD/AcrF family protein;identified by match to protein family HMM PF00873	DVU0059
2794180	-0.728617	1.08649	1.61698	-0.580685	Up	2794180	hypothetical protein;	DVU0851
2794569	-2.25628	1.07661	0	0.30286	Up	2794569	flagellin FlaG;identified by similarity to GP:2384651	DVU1442
2794519	-0.618663	0.859191	2.42103	4.76837e-07	Up	2794519	hypothetical protein;identified by similarity to GP:21899254	DVU0797
2793983	-1.08954	0.765907	0	0.427872	Up	2793983	glycerol kinase;identified by similarity to PIR:JE0391; match to protein family HMM PF00370; match to protein family HMM PF02782; match to protein family HMM TIGR01311	glpK
2794654	-1.59853	0.735368	0.148743	0	Up	2794654	LysR family transcriptional regulator;identified by match to protein family HMM PF00126; match to protein family HMM PF03466	DVU1402
2793449	-1.28352	0.735018	0.044498	0.0274515	Up	2793449	chemotaxis protein CheA;identified by similarity to SP:P29072; match to protein family HMM PF01584; match to protein family HMM PF01627; match to protein family HMM PF02518; match to protein family HMM PF02895	cheA-3
2796526	-0.0925217	0.683996	-0.962731	0.192431	Down	2796526	UDP-N-acetylglucosamine acyltransferase;catalyzes the addition of (R)-3-hydroxytetradecanoyl to the glucosamine disaccharide in lipid A biosynthesis	lpxA
2796452	-1.61407	0.68374	0	0.698815	Up	2796452	methyl-accepting chemotaxis protein;identified by match to protein family HMM PF00015; match to protein family HMM PF00672	DVU3035
2794988	-2.55627	0.679047	-9.53674e-07	0.659873	Up	2794988	;	rrlD
2795068	-2.47234	0.678297	9.53674e-07	0.553065	Up	2795068	;	rrlA
2796179	-2.39481	0.66984	0.145135	0.0977302	Up	2796179	response regulator, rrf1 protein;identified by similarity to SP:P33394; match to protein family HMM PF00072	DVU0530
2794340	-0.0435562	0.663558	1.71024	-0.111226	Up	2794340	ornithine carbamoyltransferase;catalyzes the formation of L-citrulline from carbamoyl phosphate and L-ornithine in arginine biosynthesis and degradation	argF
2794624	-0.909234	0.64387	2.02099	-0.11499	Up	2794624	DNA-directed RNA polymerase subunit alpha;catalyzes the transcription of DNA into RNA using the four ribonucleoside triphosphates as substrates. Dimerization of the alpha subunit is the first step in the sequential assembly of subunits to form the holoenzyme	rpoA
2795817	-1.45585	0.635545	3.47786	0.0730419	Up	2795817	periplasmic [Fe] hydrogenase small subunit;identified by similarity to SP:P07603; match to protein family HMM PF02256; match to protein family HMM TIGR01409	hydB
2793370	-2.30517	0.61746	0	1.61622	Up	2793370	RND family efflux transporter MFP subunit;identified by similarity to OMNI:CC1787; match to protein family HMM TIGR01730	DVU0058
2795816	-1.12997	0.584793	2.84702	0	Up	2795816	periplasmic [Fe] hydrogenase large subunit;identified by similarity to SP:P07598; match to protein family HMM PF00037; match to protein family HMM PF02906	hydA
2794190	-0.585472	0.535501	3.29479	-1.14267	Up	2794190	30S ribosomal protein S19;protein S19 forms a complex with S13 that binds strongly to the 16S ribosomal RNA	rpsS
2796637	-1.00557	0.519845	0.48464	0	Up	2796637	quinolinate synthetase;3 different subfamilies; catalyzes the formation of quinolinate from iminoaspartate and dihydroxyacetone phosphate	nadA
2794387	-0.536433	0.519702	2.91112	-1.44616	Up	2794387	30S ribosomal protein S5;located at the back of the 30S subunit body where it stabilizes the conformation of the head with respect to the body; contacts S4 and S8; with S4 and S12 plays a role in translational accuracy; mutations in this gene result in spectinomycin resistance	rpsE
2795994	-1.79418	0.514049	0.660901	4.76837e-07	Up	2795994	cytochrome d ubiquinol oxidase subunit II;identified by similarity to SP:P94365; match to protein family HMM PF02322; match to protein family HMM TIGR00203	cydB
2794794	0	0.45313	1.61568	0	Up	2794794	hypothetical protein;	DVU1394
2794193	-0.586585	0.450752	3.13359	-1.00927	Up	2794193	50S ribosomal protein L16;located in the peptidyl transferase center and may be involved in peptidyl transferase activity; similar to archaeal L10e	rplP
2795193	-0.52611	0.417604	2.70705	-0.963115	Up	2795193	50S ribosomal protein L23;binds third domain of 23S rRNA and protein L29; part of exit tunnel	rplW
2794029	-0.0847645	0.407108	1.32638	-0.0693388	Up	2794029	radical SAM domain-containing protein;identified by match to protein family HMM PF04055; match to protein family HMM TIGR00423	DVU2756
2794799	-1.05643	0.405458	-2.38419e-07	0.893373	Up	2794799	M24/M37 family peptidase;identified by similarity to SP:P75942; match to protein family HMM PF01551	DVU0517
2796066	-0.575233	0.405088	2.38419e-07	0.453087	Up	2796066	glutamate synthase;unknown function; probable involvement in glutamate synthesis	DVU1613
2796467	-0.961779	0.383873	0.419949	4.76837e-07	Up	2796467	phosphoenolpyruvate synthase;identified by match to protein family HMM PF00391; match to protein family HMM PF01326; match to protein family HMM PF02896	DVU1833
2795449	-1.83858	0.37447	0.113115	-4.76837e-07	Up	2795449	methyl-accepting chemotaxis protein;identified by similarity to OMNI:VC1289; match to protein family HMM PF00015; match to protein family HMM PF00672	DVU2295
2794493	0.46444	0.374371	-4.09628	-0.633668	Down	2794493	hypothetical protein;	DVU2408
2796653	-0.509215	0.363252	1.55394	-0.5653	Up	2796653	leucyl-tRNA synthetase;leucine--tRNA ligase; LeuRS; class-I aminoacyl-tRNA synthetase; charges leucine by linking carboxyl group to alpha-phosphate of ATP and then transfers aminoacyl-adenylate to its tRNA; due to the large number of codons that tRNA(Leu) recognizes, the leucyl-tRNA synthetase does not recognize the anticodon loop of the tRNA, but instead recognition is dependent on a conserved d…	leuS
2796450	-0.413642	0.3102	2.70193	-1.57177	Up	2796450	iron-sulfur cluster-binding protein;identified by match to protein family HMM PF00037; match to protein family HMM PF02754	DVU3033
2796295	-1.88621	0.309794	0.827315	4.76837e-07	Up	2796295	2-isopropylmalate synthase;catalyzes the formation of 2-isopropylmalate from acetyl-CoA and 2-oxoisovalerate in leucine biosynthesis	leuA
2796175	-1.47505	0.299788	0.00642824	0.674509	Up	2796175	polyamine ABC transporter periplasmic polyamine-binding protein;identified by similarity to SP:P23861; match to protein family HMM PF01547	DVU0095
2795192	-0.36015	0.295358	2.60659	-0.813077	Up	2795192	50S ribosomal protein L4;L4 is important during the early stages of 50S assembly; it initially binds near the 5' end of the 23S rRNA	rplD
2795036	-0.460848	0.291096	1.33232	0	Up	2795036	amidophosphoribosyltransferase;identified by similarity to SP:P00497; match to protein family HMM PF00156; match to protein family HMM PF00310; match to protein family HMM TIGR01134	purF
2795343	-2.27574	0.256411	1.87229	0.315777	Up	2795343	glycine betaine/L-proline ABC transporter substrate-binding protein;identified by match to protein family HMM PF04069	DVU2297
2796297	-2.84853	0.245861	0.0461078	0.498591	Up	2796297	3-isopropylmalate dehydratase small subunit;catalyzes the isomerization between 2-isopropylmalate and 3-isopropylmalate in leucine biosynthesis	leuD
2795309	-1.64047	0.215369	0.154194	1.04602	Up	2795309	adenylate kinase;essential enzyme that recycles AMP in active cells; converts ATP and AMP to two molecules of ADP	adk
2793966	-0.520409	0.209308	1.5657	-0.992743	Up	2793966	DNA-directed RNA polymerase subunit beta;DNA-dependent RNA polymerase catalyzes the transcription of DNA into RNA using the four ribonucleoside triphosphates as substrates; beta subunit is part of the catalytic core which binds with a sigma factor to produce the holoenzyme	rpoB
2793368	-0.211646	0.208236	3.96498	-0.116462	Up	2793368	S-adenosyl-L-homocysteine hydrolase;catalyzes the formation of L-homocysteine from S-adenosyl-L-homocysteine	ahcY
2794457	-0.846051	0.187638	1.94761	0.100097	Up	2794457	tRNA modification GTPase TrmE;in Escherichia coli this protein is involved in the biosynthesis of the hypermodified nucleoside 5-methylaminomethyl-2-thiouridine, which is found in the wobble position of some tRNAs and affects ribosomal frameshifting; shows potassium-dependent dimerization and GTP hydrolysis; also involved in regulation of glutamate-dependent acid resistance and activation of gadE	trmE
2794822	-1.6051	0.153654	0.218296	0.583282	Up	2794822	hypothetical protein;identified by similarity to OMNI:NTL01CJ00668; match to protein family HMM PF02591	DVU1455
2795304	-0.732694	0.150501	1.81612	-0.42851	Up	2795304	isoleucyl-tRNA synthetase;IleRS; catalyzes the formation of isoleucyl-tRNA(Ile) from isoleucine and tRNA(Ile); since isoleucine and other amino acids such as valine are similar, there are additional editing function in this enzyme; one is involved in hydrolysis of activated valine-AMP and the other is involved in deacylation of mischarged Val-tRNA(Ile); there are two active sites, one for aminoac…	ileS
2794382	-0.26681	0.149317	3.16623	-0.939929	Up	2794382	50S ribosomal protein L5;part of 50S and 5S/L5/L18/L25 subcomplex; contacts 5S rRNA and P site tRNA; forms a bridge to the 30S subunit in the ribosome by binding to S13	rplE
2795720	-0.490021	0.134277	2.32828	0.0863562	Up	2795720	phenylalanyl-tRNA synthetase subunit alpha;catalyzes a two-step reaction, first charging a phenylalanine molecule by linking its carboxyl group to the alpha-phosphate of ATP, followed by transfer of the aminoacyl-adenylate to its tRNA; forms a heterotetramer of alpha(2)beta(2); binds two magnesium ions per tetramer; type 1 subfamily	pheS
2794717	1.33255	0.0899129	-2.58575	-0.586134	Down	2794717	membrane protein , truncation;	DVU0475
2794730	0.241021	0.0738668	3.10696	-0.181036	Up	2794730	hypothetical protein;	DVU0124
2795711	-3.40986	0.0419354	0.601354	0.106298	Up	2795711	hypothetical protein;identified by similarity to OMNI:AF2126; match to protein family HMM PF02596	DVU0186
2793967	-0.528556	0.0272665	2.1291	-1.12122	Up	2793967	DNA-directed RNA polymerase subunit beta';identified by similarity to SP:P00577; match to protein family HMM PF00623; match to protein family HMM PF04983; match to protein family HMM PF04997; match to protein family HMM PF04998; match to protein family HMM PF05000; match to protein family HMM TIGR01612	rpoC
2796296	-3.18194	0.0238633	0.267099	0.268767	Up	2796296	3-isopropylmalate dehydratase large subunit;catalyzes the isomerization between 2-isopropylmalate and 3-isopropylmalate in leucine biosynthesis	DVU2982
2793465	-0.329624	0.00908923	2.77941	-0.662147	Up	2793465	50S ribosomal protein L25;the Ctc family of proteins consists of two types, one that contains the N-terminal ribosomal protein L25 domain only which in Escherichia coli binds the 5S rRNA while a subset of proteins contain a C-terminal extension that is involved in the stress response	rplY
2793527	-4.9031	0.00793171	0.802103	0.0648251	Up	2793527	carbon starvation protein A;identified by match to protein family HMM PF02554	DVU0599
2794582	-1.0724	0.00302219	1.38431	0.194357	Up	2794582	trigger factor;identified by similarity to SP:P80698; match to protein family HMM PF00254; match to protein family HMM PF05697; match to protein family HMM PF05698; match to protein family HMM TIGR00115	tig
9714855	-0.237531	2.38419e-07	1.43352	0.357704	Up	9714855	hypothetical protein;	DVU4015
2793475	-0.676807	2.38419e-07	0.501272	0.614865	Up	2793475	methyl-accepting chemotaxis protein;identified by match to protein family HMM PF00015; match to protein family HMM PF00672	DVU1962
2795025	1.00389	2.38419e-07	-0.326612	-0.739641	Down	2795025	hypothetical protein;identified by similarity to OMNI:NTL01RS2960; match to protein family HMM PF02470	DVU1244
2796034	4.7392	2.38419e-07	-0.878685	-1.17242	Down	2796034	hypothetical protein;identified by match to protein family HMM PF01925	DVU3299
2796298	-2.19052	0	0.687856	0.658847	Up	2796298	hypothetical protein;identified by similarity to OMNI:NTL01AA00614; match to protein family HMM PF01937	DVU2984
2796176	-0.265301	0	0.798895	1.06717	Up	2796176	spermidine/putrescine ABC transporter;can transport spermidine and putrescine but affinity is higher for spermidine; forms a complex of PotA2BCD; PotC is a membrane component	potC
2793680	-0.579839	0	0.374434	0.222647	Up	2793680	UDP-glucose 6-dehydrogenase;identified by similarity to SP:O54068; match to protein family HMM PF00984; match to protein family HMM PF03720; match to protein family HMM PF03721	ugd
2794696	2.76212	0	0	0	Down	2794696	hypothetical protein;	DVU0672
2795610	1.71242	0	0	0	Down	2795610	hypothetical protein;	DVU2520
2793630	0.346647	0	-0.531692	-0.547889	Down	2793630	hypothetical protein;identified by similarity to GP:28809584	DVU0690
2796097	0.602634	0	-1.2155	-0.34886	Down	2796097	PTS system transporter subunit IIB;identified by similarity to SP:P42909; match to protein family HMM PF03830	DVU1633
2796673	1.17075	0	-1.22548	-1.32274	Down	2796673	PAP2 family protein;identified by match to protein family HMM PF01569	DVU1215
2795346	0.529029	0	-1.49048	-1.90888	Down	2795346	hypothetical protein;	DVU2300
2796221	-0.58031	-2.38419e-07	0.969152	0.582678	Up	2796221	aspartate aminotransferase;identified by similarity to SP:P23034; match to protein family HMM PF00155	aspB
2796036	5.25704	-2.38419e-07	-0.85894	-1.50287	Down	2796036	hypothetical protein;	DVU3301
2796710	0.608784	-2.38419e-07	-1.00547	-0.469323	Down	2796710	hypothetical protein;	DVU1801
2795630	1.02739	-0.00135064	-0.137215	-1.40046	Down	2795630	UDP-N-acetylenolpyruvoylglucosamine reductase;identified by match to protein family HMM PF02873; match to protein family HMM TIGR00179	murB
2794415	-0.173479	-0.0120602	1.93666	0.152164	Up	2794415	amino acid ABC transporter periplasmic amino acid-binding protein;identified by similarity to SP:P30859; match to protein family HMM PF00497	DVU1238
2795578	0	-0.0570208	0.852207	-0.0570208	Up	2795578	lipoprotein;	DVU0541
2793430	1.65616	-0.0862744	-0.133165	-0.711145	Down	2793430	alginate o-acetyltransferase AlgI;identified by similarity to GP:1245347; match to protein family HMM PF03062	DVU1147
2795812	-0.502584	-0.113586	1.12846	0.345489	Up	2795812	thiamine biosynthesis protein ThiH;in Escherichia coli this enzyme functions in thiamine biosynthesis along with thiFSGI and IscS; with ThiFSG catalyzes the formation of thiazole phosphate from tyrosine, cysteine and 1-deoxy-D-xylulose-5-phosphate; forms a complex with ThiG; contains an iron-sulfur center; in Thermotoga this enzyme has an extra C-terminal domain	thiH
9714843	-0.0210171	-0.124362	3.5474	0.319063	Up	9714843	hypothetical protein;	DVU4010
2794195	-0.226095	-0.132935	2.67399	-0.891605	Up	2794195	30S ribosomal protein S17;primary binding protein; helps mediate assembly; involved in translation fidelity	rpsQ
2793903	2.00466	-0.154977	-0.430046	2.38419e-07	Down	2793903	hypothetical protein;	DVU2607
2796661	-0.133755	-0.237591	2.23513	-0.269093	Up	2796661	3-oxoacyl-ACP synthase;identified by similarity to SP:P73283; match to protein family HMM PF00109; match to protein family HMM PF02801	fabF
2794767	1.68807	-0.275148	0.474271	-0.275148	Down	2794767	hypothetical protein;	DVU0782
2794381	-0.0281491	-0.291247	2.94573	-1.50869	Up	2794381	50S ribosomal protein L24;assembly initiator protein; binds to 5' end of 23S rRNA and nucleates assembly of the 50S; surrounds polypeptide exit tunnel	rplX
2796104	1.53416	-0.297148	-0.624582	0	Down	2796104	N-acetylmuramoyl-L-alanine amidase;identified by match to protein family HMM PF01520	DVU2371
2795297	1.18227	-0.435609	-0.336216	2.38419e-07	Down	2795297	sigma-54 dependent transcriptional regulator/response regulator;identified by match to protein family HMM PF00072; match to protein family HMM PF00158; match to protein family HMM PF02954; match to protein family HMM TIGR01199	DVU2394
2795184	2.69234	-0.437537	-1.30592	2.38419e-07	Down	2795184	radical SAM domain-containing protein;identified by match to protein family HMM PF04055	DVU0300
2793933	0.111317	-0.450984	0.591674	-0.216746	Up	2793933	HD domain-containing protein;	DVU2903
2795427	-2.38419e-07	-0.472106	0.961843	-1.29428	Up	2795427	hypothetical protein;identified by similarity to OMNI:AF1432	DVU2436
2796282	1.62333	-0.54717	-0.531881	-2.38419e-07	Down	2796282	sensor histidine kinase/response regulator;identified by match to protein family HMM PF00072; match to protein family HMM PF00512; match to protein family HMM PF02518	DVU2968
2793620	1.14971	-0.550629	-1.18798	2.38419e-07	Down	2793620	sensory box histidine kinase;identified by match to protein family HMM PF00512; match to protein family HMM PF00785; match to protein family HMM PF00989; match to protein family HMM PF02518; match to protein family HMM TIGR00229	DVU0721
2796691	1.93959	-0.556093	-1.02657	2.38419e-07	Down	2796691	exopolysaccharide biosynthesis protein;identified by match to protein family HMM PF02397	DVU0281
2795752	1.55224	-0.565024	1.08438	-0.565024	Down	2795752	DNA-binding protein;identified by match to protein family HMM TIGR01764	DVU2184
2795554	0.324418	-0.623123	-0.920812	0.0730481	Down	2795554	hypothetical protein;	DVU2227
2793399	1.84568	-0.628414	-1.33689	2.38419e-07	Down	2793399	hypothetical protein;	DVU2174
2795130	0.638465	-0.681408	0	-1.19683	Down	2795130	metallo-beta-lactamase;identified by match to protein family HMM PF00753	DVU0876
2795357	-0.280206	-0.691228	0.415463	0.124894	Up	2795357	hypothetical protein;identified by match to protein family HMM PF00515; match to protein family HMM PF02624; match to protein family HMM TIGR00702	DVU2210
2794454	0.81749	-0.762728	-1.05742	2.38419e-07	Down	2794454	translation initiation factor IF-1;stimulates the activities of the other two initiation factors, IF-2 and IF-3	infA
2795237	0.391711	-0.828984	-0.685868	0.13195	Down	2795237	hypothetical protein;identified by similarity to OMNI:CC3039	DVU2620
2796108	0.707955	-0.841093	0	-0.380638	Down	2796108	lipoprotein releasing system, permease;identified by similarity to SP:P75956; match to protein family HMM PF02687	DVU2375
2796224	1.67282	-0.851943	-0.222391	2.38419e-07	Down	2796224	6-pyruvoyl tetrahydrobiopterin synthase;identified by match to protein family HMM PF01242	DVU2657
2794962	0.650613	-0.881654	-2.38419e-07	-0.0916445	Down	2794962	sensory box histidine kinase;identified by match to protein family HMM PF00512; match to protein family HMM PF02518; match to protein family HMM TIGR00229	DVU1418
2795217	0.577238	-0.89811	-1.04581	0.129526	Down	2795217	cardiolipin synthetase;identified by similarity to SP:O66043; match to protein family HMM PF00614	cls
2793307	0.154758	-0.935482	2.64298	0.0563874	Up	2793307	hypothetical protein;	DVU0108
2794479	0.125199	-0.938678	3.76625	-1.31138	Up	2794479	sensory box protein;identified by match to protein family HMM PF00785; match to protein family HMM PF00989; match to protein family HMM PF01966; match to protein family HMM TIGR00229; match to protein family HMM TIGR00277	DVU0129
2796539	0.927809	-0.96341	-1.01953	-2.38419e-07	Down	2796539	rare lipoprotein A;identified by similarity to SP:P10100; match to protein family HMM PF03330; match to protein family HMM PF05036; match to protein family HMM TIGR00413	DVU0397
2795129	0.539614	-0.975386	-1.13176	0	Down	2795129	hypothetical protein;identified by similarity to OMNI:SO1143	DVU1388
2796590	0.110657	-1.05782	-0.63819	0.579912	Down	2796590	sensory box protein;identified by match to protein family HMM PF00563; match to protein family HMM PF00785; match to protein family HMM PF00989; match to protein family HMM PF00990; match to protein family HMM PF01590; match to protein family HMM TIGR00229; match to protein family HMM TIGR00254	DVU1190
2795219	0.814084	-1.13669	-1.20544	0	Down	2795219	chromate transport family protein;identified by similarity to SP:P14285; match to protein family HMM PF02417	DVU0426
2793810	0.772565	-1.15835	-1.66025	-2.38419e-07	Down	2793810	M24/M37 family peptidase;identified by match to protein family HMM PF01551	DVU2337

## Sheet: 80 atm
	units are log2, mean centered
	atm is at pH 6
	This sheet has genes that are regulated at 80 vs atm (pH 6). Values at other bar (25,50) are included to show those levels also, but does not mean that they are or are not regulated at those doses.
Gene ID	atm	25	50	80	Direction of reg (80 vs atm)	Entrez ID	Description	Gene Symbol
2793765	-0.260245	3.87632	-0.402624	4.12609	Up	2793765	metallo-beta-lactamase;identified by match to protein family HMM TIGR01409	DVU2804
2796336	0	0	0	2.24222	Up	2796336	hypothetical protein;	DVU3325
2793746	0	3.11409	0	2.0575	Up	2793746	hypothetical protein;	DVU2690
2793371	-1.00397	1.12616	0	2.04087	Up	2793371	AcrB/AcrD/AcrF family protein;identified by match to protein family HMM PF00873	DVU0059
2793639	-0.551925	1.04408	4.76837e-07	1.88154	Up	2793639	methyl-accepting chemotaxis protein;identified by similarity to SP:P39216; match to protein family HMM PF00015; match to protein family HMM PF00672; match to protein family HMM PF02743	DVU1857
2793370	-2.30517	0.61746	0	1.61622	Up	2793370	RND family efflux transporter MFP subunit;identified by similarity to OMNI:CC1787; match to protein family HMM TIGR01730	DVU0058
2794439	-0.48967	1.41599	-0.0838675	1.2721	Up	2794439	;	DVU_tRNA-Met-1
2794174	-1.85686	1.23028	0	1.19866	Up	2794174	flagellar basal body rod protein FlgB;with FlgF and C makes up the proximal portion of the flagellar basal body rod	flgB
2796093	-1.40358	1.25264	0	1.16109	Up	2796093	ribosomal subunit interface protein;identified by match to protein family HMM PF02482; match to protein family HMM TIGR00741	yfiA
2796176	-0.265301	0	0.798895	1.06717	Up	2796176	spermidine/putrescine ABC transporter;can transport spermidine and putrescine but affinity is higher for spermidine; forms a complex of PotA2BCD; PotC is a membrane component	potC
2793759	0	0	0	1.0575	Up	2793759	hypothetical protein;	DVU2703
2795309	-1.64047	0.215369	0.154194	1.04602	Up	2795309	adenylate kinase;essential enzyme that recycles AMP in active cells; converts ATP and AMP to two molecules of ADP	adk
2796274	-1.05018	1.15204	2.38419e-07	0.95273	Up	2796274	sigma-54 dependent transcriptional regulator;identified by match to protein family HMM PF00158; match to protein family HMM PF02954; match to protein family HMM TIGR00229; match to protein family HMM TIGR01199	DVU2960
2793320	-0.449147	0.8845	-0.00808144	0.897027	Up	2793320	hypothetical protein;	DVU1794
2794799	-1.05643	0.405458	-2.38419e-07	0.893373	Up	2794799	M24/M37 family peptidase;identified by similarity to SP:P75942; match to protein family HMM PF01551	DVU0517
2795138	-1.33847	2.12765	0	0.864471	Up	2795138	lipoprotein;	DVU1339
2794313	-0.77623	1.3974	-4.76837e-07	0.782269	Up	2794313	methyl-accepting chemotaxis protein;identified by similarity to SP:P39216; match to protein family HMM PF00015; match to protein family HMM PF00672; match to protein family HMM PF02743; match to protein family HMM TIGR00229	DVU1869
2793585	-0.518009	1.42032	0	0.76904	Up	2793585	hypothetical protein;	DVU1265
2796678	-0.2983	0.216346	-2.38419e-07	0.759573	Up	2796678	nitroreductase;identified by match to protein family HMM PF00037; match to protein family HMM PF00881	DVU1220
2796452	-1.61407	0.68374	0	0.698815	Up	2796452	methyl-accepting chemotaxis protein;identified by match to protein family HMM PF00015; match to protein family HMM PF00672	DVU3035
2796175	-1.47505	0.299788	0.00642824	0.674509	Up	2796175	polyamine ABC transporter periplasmic polyamine-binding protein;identified by similarity to SP:P23861; match to protein family HMM PF01547	DVU0095
2794988	-2.55627	0.679047	-9.53674e-07	0.659873	Up	2794988	;	rrlD
2796298	-2.19052	0	0.687856	0.658847	Up	2796298	hypothetical protein;identified by similarity to OMNI:NTL01AA00614; match to protein family HMM PF01937	DVU2984
2793475	-0.676807	2.38419e-07	0.501272	0.614865	Up	2793475	methyl-accepting chemotaxis protein;identified by match to protein family HMM PF00015; match to protein family HMM PF00672	DVU1962
2794822	-1.6051	0.153654	0.218296	0.583282	Up	2794822	hypothetical protein;identified by similarity to OMNI:NTL01CJ00668; match to protein family HMM PF02591	DVU1455
2796221	-0.58031	-2.38419e-07	0.969152	0.582678	Up	2796221	aspartate aminotransferase;identified by similarity to SP:P23034; match to protein family HMM PF00155	aspB
2795068	-2.47234	0.678297	9.53674e-07	0.553065	Up	2795068	;	rrlA
2796433	-1.40723	1.16622	0	0.509894	Up	2796433	methyl-accepting chemotaxis protein;identified by match to protein family HMM PF00015; match to protein family HMM PF00672	DVU3082
2796297	-2.84853	0.245861	0.0461078	0.498591	Up	2796297	3-isopropylmalate dehydratase small subunit;catalyzes the isomerization between 2-isopropylmalate and 3-isopropylmalate in leucine biosynthesis	leuD
2796066	-0.575233	0.405088	2.38419e-07	0.453087	Up	2796066	glutamate synthase;unknown function; probable involvement in glutamate synthesis	DVU1613
2793983	-1.08954	0.765907	0	0.427872	Up	2793983	glycerol kinase;identified by similarity to PIR:JE0391; match to protein family HMM PF00370; match to protein family HMM PF02782; match to protein family HMM TIGR01311	glpK
2795252	-1.70387	1.44807	-4.76837e-07	0.408202	Up	2795252	glycosyl transferase family protein;identified by similarity to SP:P25740; match to protein family HMM PF00534	DVU2635
2794587	-4.95881	1.78293	0	0.345776	Up	2794587	hypothetical protein;	DVU0943
2795812	-0.502584	-0.113586	1.12846	0.345489	Up	2795812	thiamine biosynthesis protein ThiH;in Escherichia coli this enzyme functions in thiamine biosynthesis along with thiFSGI and IscS; with ThiFSG catalyzes the formation of thiazole phosphate from tyrosine, cysteine and 1-deoxy-D-xylulose-5-phosphate; forms a complex with ThiG; contains an iron-sulfur center; in Thermotoga this enzyme has an extra C-terminal domain	thiH
2795603	-1.68329	1.20502	-2.38419e-07	0.331953	Up	2795603	thiosulfate reductase;identified by similarity to SP:P37600; match to protein family HMM PF00384; match to protein family HMM PF01568; match to protein family HMM PF04879	DVU0173
2795343	-2.27574	0.256411	1.87229	0.315777	Up	2795343	glycine betaine/L-proline ABC transporter substrate-binding protein;identified by match to protein family HMM PF04069	DVU2297
2794569	-2.25628	1.07661	0	0.30286	Up	2794569	flagellin FlaG;identified by similarity to GP:2384651	DVU1442
2796296	-3.18194	0.0238633	0.267099	0.268767	Up	2796296	3-isopropylmalate dehydratase large subunit;catalyzes the isomerization between 2-isopropylmalate and 3-isopropylmalate in leucine biosynthesis	DVU2982
2794650	-1.11021	1.54508	4.76837e-07	0.223742	Up	2794650	hemolysin-type calcium-binding repeat-containing protein;identified by match to protein family HMM PF00092; match to protein family HMM PF00353; match to protein family HMM TIGR01612	DVU1012
2793680	-0.579839	0	0.374434	0.222647	Up	2793680	UDP-glucose 6-dehydrogenase;identified by similarity to SP:O54068; match to protein family HMM PF00984; match to protein family HMM PF03720; match to protein family HMM PF03721	ugd
2794582	-1.0724	0.00302219	1.38431	0.194357	Up	2794582	trigger factor;identified by similarity to SP:P80698; match to protein family HMM PF00254; match to protein family HMM PF05697; match to protein family HMM PF05698; match to protein family HMM TIGR00115	tig
2795357	-0.280206	-0.691228	0.415463	0.124894	Up	2795357	hypothetical protein;identified by match to protein family HMM PF00515; match to protein family HMM PF02624; match to protein family HMM TIGR00702	DVU2210
2795711	-3.40986	0.0419354	0.601354	0.106298	Up	2795711	hypothetical protein;identified by similarity to OMNI:AF2126; match to protein family HMM PF02596	DVU0186
2796179	-2.39481	0.66984	0.145135	0.0977302	Up	2796179	response regulator, rrf1 protein;identified by similarity to SP:P33394; match to protein family HMM PF00072	DVU0530
2796621	-2.08521	1.89805	0.155831	0.0975141	Up	2796621	flagellin;identified by similarity to GP:1929918; match to protein family HMM PF00669; match to protein family HMM PF00700	DVU2444
2793527	-4.9031	0.00793171	0.802103	0.0648251	Up	2793527	carbon starvation protein A;identified by match to protein family HMM PF02554	DVU0599
2793449	-1.28352	0.735018	0.044498	0.0274515	Up	2793449	chemotaxis protein CheA;identified by similarity to SP:P29072; match to protein family HMM PF01584; match to protein family HMM PF01627; match to protein family HMM PF02518; match to protein family HMM PF02895	cheA-3
2796467	-0.961779	0.383873	0.419949	4.76837e-07	Up	2796467	phosphoenolpyruvate synthase;identified by match to protein family HMM PF00391; match to protein family HMM PF01326; match to protein family HMM PF02896	DVU1833
2796295	-1.88621	0.309794	0.827315	4.76837e-07	Up	2796295	2-isopropylmalate synthase;catalyzes the formation of 2-isopropylmalate from acetyl-CoA and 2-oxoisovalerate in leucine biosynthesis	leuA
2795994	-1.79418	0.514049	0.660901	4.76837e-07	Up	2795994	cytochrome d ubiquinol oxidase subunit II;identified by similarity to SP:P94365; match to protein family HMM PF02322; match to protein family HMM TIGR00203	cydB
2794454	0.81749	-0.762728	-1.05742	2.38419e-07	Down	2794454	translation initiation factor IF-1;stimulates the activities of the other two initiation factors, IF-2 and IF-3	infA
2796691	1.93959	-0.556093	-1.02657	2.38419e-07	Down	2796691	exopolysaccharide biosynthesis protein;identified by match to protein family HMM PF02397	DVU0281
2795184	2.69234	-0.437537	-1.30592	2.38419e-07	Down	2795184	radical SAM domain-containing protein;identified by match to protein family HMM PF04055	DVU0300
2793620	1.14971	-0.550629	-1.18798	2.38419e-07	Down	2793620	sensory box histidine kinase;identified by match to protein family HMM PF00512; match to protein family HMM PF00785; match to protein family HMM PF00989; match to protein family HMM PF02518; match to protein family HMM TIGR00229	DVU0721
2793399	1.84568	-0.628414	-1.33689	2.38419e-07	Down	2793399	hypothetical protein;	DVU2174
2795297	1.18227	-0.435609	-0.336216	2.38419e-07	Down	2795297	sigma-54 dependent transcriptional regulator/response regulator;identified by match to protein family HMM PF00072; match to protein family HMM PF00158; match to protein family HMM PF02954; match to protein family HMM TIGR01199	DVU2394
2793903	2.00466	-0.154977	-0.430046	2.38419e-07	Down	2793903	hypothetical protein;	DVU2607
2796224	1.67282	-0.851943	-0.222391	2.38419e-07	Down	2796224	6-pyruvoyl tetrahydrobiopterin synthase;identified by match to protein family HMM PF01242	DVU2657
2795219	0.814084	-1.13669	-1.20544	0	Down	2795219	chromate transport family protein;identified by similarity to SP:P14285; match to protein family HMM PF02417	DVU0426
2794696	2.76212	0	0	0	Down	2794696	hypothetical protein;	DVU0672
2794654	-1.59853	0.735368	0.148743	0	Up	2794654	LysR family transcriptional regulator;identified by match to protein family HMM PF00126; match to protein family HMM PF03466	DVU1402
2795816	-1.12997	0.584793	2.84702	0	Up	2795816	periplasmic [Fe] hydrogenase large subunit;identified by similarity to SP:P07598; match to protein family HMM PF00037; match to protein family HMM PF02906	hydA
2796637	-1.00557	0.519845	0.48464	0	Up	2796637	quinolinate synthetase;3 different subfamilies; catalyzes the formation of quinolinate from iminoaspartate and dihydroxyacetone phosphate	nadA
2796104	1.53416	-0.297148	-0.624582	0	Down	2796104	N-acetylmuramoyl-L-alanine amidase;identified by match to protein family HMM PF01520	DVU2371
2795610	1.71242	0	0	0	Down	2795610	hypothetical protein;	DVU2520
2796539	0.927809	-0.96341	-1.01953	-2.38419e-07	Down	2796539	rare lipoprotein A;identified by similarity to SP:P10100; match to protein family HMM PF03330; match to protein family HMM PF05036; match to protein family HMM TIGR00413	DVU0397
2793810	0.772565	-1.15835	-1.66025	-2.38419e-07	Down	2793810	M24/M37 family peptidase;identified by match to protein family HMM PF01551	DVU2337
2796282	1.62333	-0.54717	-0.531881	-2.38419e-07	Down	2796282	sensor histidine kinase/response regulator;identified by match to protein family HMM PF00072; match to protein family HMM PF00512; match to protein family HMM PF02518	DVU2968
2794834	-2.40874	1.3346	0.657979	-4.76837e-07	Up	2794834	CopG family transcriptinal regulator;identified by match to protein family HMM PF01402	DVU2036
2794212	-3.19852	2.45438	1.21519	-4.76837e-07	Up	2794212	hypothetical protein;	DVU2133
2795449	-1.83858	0.37447	0.113115	-4.76837e-07	Up	2795449	methyl-accepting chemotaxis protein;identified by similarity to OMNI:VC1289; match to protein family HMM PF00015; match to protein family HMM PF00672	DVU2295
2796302	-3.09066	1.91052	1.96645	-4.76837e-07	Up	2796302	phage shock protein A;identified by match to protein family HMM PF04012	pspA
2794962	0.650613	-0.881654	-2.38419e-07	-0.0916445	Down	2794962	sensory box histidine kinase;identified by match to protein family HMM PF00512; match to protein family HMM PF02518; match to protein family HMM TIGR00229	DVU1418
2794641	0.352392	-1.0209	0.0764859	-0.220822	Down	2794641	GDP-fucose synthetase;identified by similarity to SP:P32055	wcaG
2794767	1.68807	-0.275148	0.474271	-0.275148	Down	2794767	hypothetical protein;	DVU0782
2796097	0.602634	0	-1.2155	-0.34886	Down	2796097	PTS system transporter subunit IIB;identified by similarity to SP:P42909; match to protein family HMM PF03830	DVU1633
2796108	0.707955	-0.841093	0	-0.380638	Down	2796108	lipoprotein releasing system, permease;identified by similarity to SP:P75956; match to protein family HMM PF02687	DVU2375
2796710	0.608784	-2.38419e-07	-1.00547	-0.469323	Down	2796710	hypothetical protein;	DVU1801
2795628	0.250582	-1.23741	0	-0.544135	Down	2795628	cell division protein FtsA;identified by similarity to SP:P06137; match to protein family HMM PF02491; match to protein family HMM TIGR01174	ftsA
2793630	0.346647	0	-0.531692	-0.547889	Down	2793630	hypothetical protein;identified by similarity to GP:28809584	DVU0690
2795752	1.55224	-0.565024	1.08438	-0.565024	Down	2795752	DNA-binding protein;identified by match to protein family HMM TIGR01764	DVU2184
2794717	1.33255	0.0899129	-2.58575	-0.586134	Down	2794717	membrane protein , truncation;	DVU0475
2793430	1.65616	-0.0862744	-0.133165	-0.711145	Down	2793430	alginate o-acetyltransferase AlgI;identified by similarity to GP:1245347; match to protein family HMM PF03062	DVU1147
2795025	1.00389	2.38419e-07	-0.326612	-0.739641	Down	2795025	hypothetical protein;identified by similarity to OMNI:NTL01RS2960; match to protein family HMM PF02470	DVU1244
2796768	0.016269	0.242353	-0.0303736	-0.981393	Down	2796768	D-isomer specific 2-hydroxyacid dehydrogenase;identified by match to protein family HMM PF00389; match to protein family HMM PF02826	DVU0339
2796034	4.7392	2.38419e-07	-0.878685	-1.17242	Down	2796034	hypothetical protein;identified by match to protein family HMM PF01925	DVU3299
2795130	0.638465	-0.681408	0	-1.19683	Down	2795130	metallo-beta-lactamase;identified by match to protein family HMM PF00753	DVU0876
2795427	-2.38419e-07	-0.472106	0.961843	-1.29428	Down	2795427	hypothetical protein;identified by similarity to OMNI:AF1432	DVU2436
2796673	1.17075	0	-1.22548	-1.32274	Down	2796673	PAP2 family protein;identified by match to protein family HMM PF01569	DVU1215
2795630	1.02739	-0.00135064	-0.137215	-1.40046	Down	2795630	UDP-N-acetylenolpyruvoylglucosamine reductase;identified by match to protein family HMM PF02873; match to protein family HMM TIGR00179	murB
2795961	0.25805	-0.685365	-2.38419e-07	-1.44904	Down	2795961	hypothetical protein;	DVU3089
2796036	5.25704	-2.38419e-07	-0.85894	-1.50287	Down	2796036	hypothetical protein;	DVU3301
2794381	-0.0281491	-0.291247	2.94573	-1.50869	Down	2794381	50S ribosomal protein L24;assembly initiator protein; binds to 5' end of 23S rRNA and nucleates assembly of the 50S; surrounds polypeptide exit tunnel	rplX
2794432	-0.0216053	0.163478	0.292156	-1.86288	Down	2794432	high-affinity branched-chain amino acid ABC transporter permease;identified by similarity to SP:P21628; match to protein family HMM PF02653	DVU0549
2795346	0.529029	0	-1.49048	-1.90888	Down	2795346	hypothetical protein;	DVU2300
